# Supplementary material for: Multigene Panel Sequencing Reveals Cancer-Specific and Common Somatic Mutations in Colorectal Cancer Patients: An Egyptian Experience
Source: Curr Issues Mol Biol. 2022 Mar 18;44(3):1332–52. doi: 10.3390/cimb44030090 (PMC8947625; doi:10.3390/cimb44030090)
Supplement: Supplementary file 1 [file cimb-44-00090-s001.zip]

Archive with 2 entries (2 files):
- Tables S1 and S2.pdf
- Table_S3.xlsx
